# Supplementary material for: Genetic Relationship in Cicer Sp. Expose Evidence for Geneflow between the Cultigen and Its Wild Progenitor
Source: PLoS One. 2015 Oct 8;10(10):e0139789. doi: 10.1371/journal.pone.0139789 (PMC4597980; doi:10.1371/journal.pone.0139789)
Supplement: S1 Table — (XLSX) [file pone.0139789.s001.xlsx]

## Sheet: Table S1
	Table S1. List of genotypes used for the current study and SNPs score.
	Code	Genotype	Country of Origin	Longitude	Latitude	Habitat (wild acc. only)	CKAM0010	CKAM0032	CKAM0039	CKAM0163	CKAM0166	CKAM0168	CKAM0170	CKAM0173	CKAM0185	CKAM0196	CKAM0206	CKAM0207	CKAM0213	CKAM0261	CKAM0278	CKAM0285	CKAM0291	CKAM0307	CKAM0310	CKAM0314	CKAM0325	CKAM0332	CKAM0340	CKAM0358	CKAM0359	CKAM0414	CKAM0468	CKAM0476	CKAM0511	CKAM0525	CKAM0541	CKAM0553	CKAM0554	CKAM0561	CKAM0568	CKAM0610	CKAM0626	CKAM0628	CKAM0638	CKAM0651	CKAM0692	CKAM0706	CKAM0709
Cicer reticulatum
	Cr1	Cr1	Turkey	1 day, 16:58:00	1 day, 13:32:00	Tera Rosa soil, degraded oak woodland	4	1	4	4	1	4	3	2	4	2	0	2	4	0	0	1	0	1	1	2	1	2	1	1	4	4	4	3	1	3	1	1	1	1	4	2	3	4	3	1	3	2	2
	Cr2	Cr2	Turkey	1 day, 16:58:00	1 day, 13:32:00	Tera Rosa soil, degraded oak woodland	4	3	2	4	1	4	3	2	4	2	1	2	4	0	2	1	3	3	1	2	1	2	1	1	4	4	0	3	1	0	3	1	1	2	4	2	3	4	3	1	3	2	2
	Cr3	Cr3	Turkey	1 day, 13:48:00	1 day, 13:44:00	Tera Rosa soil, degraded oak woodland	4	1	2	4	1	4	3	2	4	2	1	2	4	0	2	0	3	3	1	2	3	2	1	1	4	0	2	3	1	3	0	1	1	1	4	2	3	4	3	1	3	2	2
	Cr4	Cr4	Turkey	1 day, 18:49:00	1 day, 13:24:00	Limestone scree, oak woodland	4	1	4	4	3	4	3	2	4	2	1	2	4	0	2	4	0	3	1	2	1	2	3	1	4	4	0	3	1	3	1	1	1	2	4	2	3	4	3	1	3	2	3
	Cr5	Cr5	Turkey	1 day, 18:49:00	1 day, 13:24:00	Limestone scree, oak woodland	4	1	2	4	3	4	3	2	4	2	1	2	4	0	2	4	3	3	1	2	1	2	3	1	4	4	4	3	1	3	1	1	1	2	4	2	3	4	3	1	3	2	3
	Cr6	Cr6	Turkey	1 day, 18:49:00	1 day, 13:24:00	Limestone scree, oak woodland	0	1	2	4	3	4	3	2	4	2	1	2	4	0	2	4	3	3	1	2	1	2	3	1	4	4	4	3	1	3	1	1	1	2	4	2	3	4	3	1	3	2	3
	Cr7	Cr7	Turkey	1 day, 18:49:00	1 day, 13:24:00	Limestone scree, oak woodland	4	1	2	4	3	4	3	2	4	2	1	2	4	0	2	4	3	3	1	2	1	2	3	1	4	4	4	3	1	3	1	1	1	2	4	2	3	4	3	0	3	2	3
	Cr8	Cr8	Turkey	1 day, 18:49:00	1 day, 13:24:00	Limestone scree, oak woodland	0	1	2	4	3	4	3	2	4	2	1	2	4	0	2	4	3	3	1	2	1	2	3	1	4	4	4	3	1	3	1	1	1	0	4	2	3	0	3	1	3	2	3
	Cr9	Cr9	Turkey	1 day, 18:49:00	1 day, 13:24:00	Limestone scree, oak woodland	4	1	2	4	3	4	3	2	4	2	1	2	4	0	2	4	3	3	1	2	1	2	3	1	4	4	4	3	0	0	1	1	1	2	4	2	3	4	3	1	3	2	3
	Cr10	Cr10	Turkey	1 day, 18:49:00	1 day, 13:24:00	Limestone scree, oak woodland	0	1	2	4	3	4	3	2	4	2	1	2	4	0	2	4	3	3	1	2	1	2	3	1	4	4	4	3	1	0	1	1	1	0	4	2	3	4	3	1	3	2	0
	Cr11	Cr11	Turkey	1 day, 18:49:00	1 day, 13:24:00	Limestone scree, oak woodland	4	1	2	4	3	4	3	2	0	2	1	2	4	0	2	4	3	3	1	2	1	2	3	1	4	4	4	3	1	3	1	1	1	2	4	2	0	4	3	1	3	2	3
	Cr12	Cr12	Turkey	1 day, 18:49:00	1 day, 13:24:00	Limestone scree, oak woodland	4	1	2	4	3	4	3	2	4	2	1	2	4	0	2	4	3	3	0	2	1	2	3	1	4	4	4	3	1	3	1	1	1	2	4	2	3	4	3	1	3	2	3
	Cr13	Cr13	Turkey	1 day, 18:49:00	1 day, 13:24:00	Limestone scree, oak woodland	0	1	2	4	3	4	3	2	4	2	1	2	4	0	2	4	0	3	1	2	1	2	3	1	4	4	4	3	1	3	1	1	1	2	4	2	3	4	3	1	3	2	3
	Cr14	Cr14	Turkey	1 day, 18:49:00	1 day, 13:24:00	Limestone scree, oak woodland	4	1	2	4	3	4	3	2	4	2	1	2	4	0	2	4	3	3	1	2	1	2	3	1	0	4	4	3	1	3	1	1	1	0	4	2	3	4	3	1	3	2	3
	Cr15	Cr15	Turkey	1 day, 18:49:00	1 day, 13:24:00	Limestone scree, oak woodland	4	1	2	4	3	4	3	2	4	2	1	2	4	0	2	4	3	3	1	2	1	2	3	1	4	4	4	3	1	3	1	1	1	0	4	2	3	4	3	1	3	2	3
	Cr20	Cr20	Turkey	1 day, 16:59:00	1 day, 13:32:00	Tera Rosa soil, degraded oak woodland	4	1	2	4	3	4	3	2	4	2	1	2	4	0	2	4	3	3	1	2	1	2	1	1	0	2	2	1	1	3	3	1	1	1	4	2	3	4	3	1	3	2	2
	Cr25	Cr25	Turkey	1 day, 17:22:00	1 day, 13:27:00	Tera Rosa soil, degraded oak woodland	1	1	2	1	1	4	4	2	2	2	2	2	4	0	2	1	3	3	1	2	1	2	3	1	4	2	2	3	1	3	1	1	4	2	4	4	1	2	4	1	3	4	2
	Cr26	Cr26	Turkey	1 day, 17:22:00	1 day, 13:27:00	Tera Rosa soil, degraded oak woodland	4	1	4	4	1	4	3	2	2	2	1	2	4	3	2	4	3	3	1	2	1	2	3	3	2	2	4	3	1	3	3	4	1	2	4	2	3	2	3	1	3	4	2
	Cr27	Cr27	Turkey	1 day, 17:22:00	1 day, 13:27:00	Tera Rosa soil, degraded oak woodland	4	1	4	4	1	4	3	2	2	2	1	2	4	0	0	4	3	3	1	2	1	2	3	3	2	0	0	3	1	3	3	4	1	2	4	2	3	2	3	1	3	4	2
	Cr28	Cr28	Turkey	1 day, 17:22:00	1 day, 13:27:00	Tera Rosa soil, degraded oak woodland	0	1	2	0	3	2	3	2	2	2	1	2	4	0	0	4	0	3	1	2	1	2	3	1	4	4	2	1	0	3	1	1	1	2	4	2	3	4	3	1	3	2	2
	Cr29	Cr29	Turkey	1 day, 17:22:00	1 day, 13:27:00	Tera Rosa soil, degraded oak woodland	4	1	4	4	1	4	3	2	4	2	1	2	4	0	1	4	3	3	1	2	1	2	3	1	4	0	4	1	1	3	1	1	1	2	4	2	1	4	3	1	3	2	3
	Cr31	Cr31	Turkey	1 day, 17:22:00	1 day, 13:27:00	Tera Rosa soil, degraded oak woodland	4	1	2	4	0	4	3	2	4	2	1	2	4	0	2	4	0	3	1	2	1	2	3	3	4	2	2	0	1	3	1	1	1	2	4	2	3	4	3	1	3	2	2
	Cr33	Cr33	Turkey	1 day, 17:22:00	1 day, 13:27:00	Tera Rosa soil, degraded oak woodland	4	1	2	4	3	4	3	2	4	2	1	2	4	0	1	4	3	3	1	2	1	2	3	1	4	2	2	1	1	1	1	1	1	2	4	2	1	4	3	0	3	2	0
	Cr34	Cr34-1	Turkey	1 day, 17:22:00	1 day, 13:27:00	Tera Rosa soil, degraded oak woodland	4	1	4	4	3	4	3	2	2	2	1	2	4	3	2	4	0	3	1	2	1	2	3	1	4	2	2	3	1	1	1	1	1	0	4	2	3	4	3	1	3	2	2
	Cr35	Cr35	Turkey	1 day, 17:22:00	1 day, 13:27:00	Tera Rosa soil, degraded oak woodland	0	1	2	4	3	2	3	2	2	2	1	2	4	0	2	4	0	3	1	2	1	2	3	1	4	4	2	1	1	3	1	1	1	2	4	2	3	4	3	1	3	2	2
	Cr36	Cr36	Turkey	1 day, 17:22:00	1 day, 13:27:00	Tera Rosa soil, degraded oak woodland	4	1	2	4	3	2	0	2	4	2	1	2	4	0	2	4	3	3	1	2	1	2	1	1	4	2	4	3	1	3	1	4	1	2	4	2	3	2	3	1	3	2	2
	Cr37	Cr37	Turkey	1 day, 17:22:00	1 day, 13:27:00	Tera Rosa soil, degraded oak woodland	4	1	2	4	3	2	4	2	4	2	1	2	4	0	0	4	0	3	1	2	1	2	3	0	4	0	2	3	1	3	1	1	1	2	2	2	3	4	3	1	3	2	2
	Cr38	Cr38-1	Turkey	1 day, 17:27:00	1 day, 13:28:00	Tera Rosa soil, degraded oak woodland	4	3	2	4	3	4	3	2	4	2	1	2	4	0	1	4	3	3	1	2	1	2	3	1	4	2	2	3	1	3	1	1	1	2	4	2	3	0	3	1	3	2	2
	Cr39	Cr39	Turkey	1 day, 17:30:00	1 day, 13:30:00	Tera Rosa soil, degraded oak woodland	4	1	2	4	1	4	4	2	4	2	1	2	4	0	2	4	0	3	1	2	1	2	3	1	4	2	2	0	1	0	1	1	1	2	4	2	3	4	3	1	3	2	2
	Cr205	Cr205	Turkey	1 day, 16:51:00	1 day, 13:26:00	Tera Rosa soil, degraded oak woodland	4	1	2	4	1	4	0	2	2	4	1	4	0	0	2	4	3	3	1	2	1	2	3	3	2	2	4	0	1	1	3	4	1	1	4	2	3	4	3	1	3	2	2
	Cr231	Cr231	Turkey				1	1	4	4	1	4	4	2	4	2	1	2	4	3	2	4	3	3	1	2	1	2	1	1	4	4	2	3	1	3	1	1	4	2	4	2	3	4	3	1	3	2	2
	Cr934	PI527934	Turkey				4	3	2	0	1	0	4	2	4	2	0	0	0	3	0	4	3	3	1	2	0	2	3	0	2	2	0	1	1	0	3	0	0	0	4	2	3	4	3	1	1	2	2
Cicer echinospermum
	Ce2	Ce2	Turkey	1 day, 15:17:00	1 day, 13:51:00	weed in a chickpea field, basaltic soil	4	1	4	4	3	4	3	2	4	2	1	2	4	0	1	4	3	3	1	2	1	2	3	3	0	2	2	3	1	3	3	1	1	2	4	2	3	4	3	0	3	2	3
	Ce4	Ce4	Turkey	1 day, 15:26:00	1 day, 13:46:00	weed on edge of a wheat field basaltic soil	4	3	0	0	3	0	3	2	4	2	0	0	0	3	0	4	3	0	1	2	0	2	3	0	2	2	0	3	1	3	0	0	0	0	4	2	3	4	3	1	3	2	3
	Ce5	Ce5	Turkey	1 day, 15:26:00	1 day, 13:46:00	weed on edge of a wheat field basaltic soil	4	1	4	0	3	0	0	2	4	2	0	0	0	3	0	4	3	3	1	2	0	2	3	0	0	2	0	3	1	3	3	0	0	0	4	4	3	4	3	1	3	2	3
	Ce7	Ce7	Turkey	1 day, 15:03:00	1 day, 13:40:00	weed in a lentil field near Cylarbasi, basaltic vertisol	4	1	0	0	3	0	4	2	4	2	0	0	0	0	0	4	3	3	1	2	0	2	3	0	2	2	0	3	1	0	0	0	0	0	4	2	3	4	3	0	3	2	3
	Ce8	Ce8	Turkey	1 day, 15:03:00	1 day, 13:40:00	weed in a lentil field near Cylarbasi, basaltic vertisol	4	3	4	0	3	0	4	2	4	2	0	0	0	3	0	4	3	3	1	2	0	2	3	0	2	2	0	3	1	0	0	0	0	0	4	2	3	4	3	1	3	2	3
	Ce21	Ce21	Turkey	1 day, 15:16:00	1 day, 13:47:00	growing among boulders in a basaltic creek near Siverek	0	1	4	4	3	4	3	1	4	2	1	2	4	0	0	4	3	3	1	2	1	2	1	3	0	2	2	3	1	3	0	1	1	2	4	2	3	4	3	0	3	2	3
	Ce709	PI593709	Turkey	1 day, 14:44:00	1 day, 15:19:00		4	3	4	4	3	4	4	2	4	2	1	2	4	3	2	4	0	3	1	2	1	2	3	3	4	2	2	3	1	3	3	1	1	2	4	2	3	4	3	1	3	2	3
Cicer cuneatum
	Cc2	Cc2-1	Eritrea	1 day, 14:50:00	14:43:00	weed in sorghum field, fine textured vertisol	1	3	4	4	0	4	3	0	4	2	1	2	4	0	2	0	3	3	0	0	1	2	1	0	4	4	2	0	0	3	0	1	0	2	0	2	0	0	0	0	3	2	3
Cicer bijugum
	Cb2	ILWC228	Turkey				4	1	4	0	1	0	4	2	4	2	0	0	0	1	0	0	3	3	0	2	0	2	0	0	4	2	0	0	1	0	1	0	0	0	4	2	3	4	3	1	0	2	3
	Cb6	ILWC240	Turkey				4	1	4	4	3	0	3	2	4	2	1	2	4	1	0	4	3	3	1	2	1	2	3	1	4	2	2	3	1	3	1	1	1	2	4	2	3	4	3	1	3	2	3
	Cb17	Cb17	Turkey				4	0	4	0	0	0	3	2	4	2	1	2	4	0	0	4	3	3	1	2	0	2	0	0	4	2	2	3	0	3	1	1	0	2	4	2	3	2	3	1	3	0	3
	Cb24	Cb24	Turkey	1 day, 17:02:00	1 day, 13:32:00		4	0	4	0	3	0	3	2	4	2	1	2	4	1	0	0	0	3	1	2	0	2	1	1	4	2	2	3	3	3	1	1	0	2	4	2	3	2	3	0	1	0	3
	Cb26	Cb26	Turkey	1 day, 15:02:00	1 day, 13:36:00	weed on edge ofn a lentil field, basaltic vertisol	4	0	4	4	0	0	0	2	4	2	1	2	4	0	1	0	0	3	1	2	0	2	0	0	4	2	2	0	0	3	1	1	0	0	4	2	3	0	0	0	0	2	3
	Cb29	Cb29	Turkey	1 day, 15:02:00	1 day, 13:36:00		4	3	4	0	3	0	3	0	4	2	0	0	0	1	0	4	3	3	1	2	0	2	1	0	4	0	0	3	3	3	1	0	0	0	4	2	3	0	0	0	1	0	3
Cicer arietinum
	Ca1	int1	N/A				1	3	4	1	3	2	3	1	4	2	2	2	4	0	1	1	1	1	3	4	3	4	1	1	4	4	2	3	3	3	1	1	4	2	2	4	1	2	4	4	1	4	3
	Ca2	int2	N/A				1	3	4	1	3	2	3	1	4	2	2	2	4	0	1	1	1	1	3	4	3	4	1	1	4	4	2	3	3	3	1	1	4	2	2	4	1	2	4	4	1	4	3
	Ca3	Local cyprus	Cyprus				1	3	4	1	3	2	3	1	4	2	2	2	4	0	1	1	1	1	3	4	3	4	1	1	4	4	2	3	3	3	1	1	4	2	2	4	1	2	4	4	1	4	3
	Ca4	Mekomit	Israel				1	3	4	1	3	2	3	1	4	2	2	2	4	1	1	1	1	1	3	4	3	4	1	1	4	4	2	3	3	3	3	1	4	2	2	4	1	2	4	4	1	4	3
	Ca5	ca	N/A				1	3	4	1	3	2	3	1	4	2	2	2	4	0	1	1	1	1	3	4	3	4	1	1	4	4	2	3	3	3	1	1	4	2	2	4	1	2	4	4	1	4	3
	Ca6	CA188163	USA				1	3	0	1	0	0	3	0	4	2	2	2	4	0	1	1	0	0	3	0	3	4	1	0	4	4	2	0	3	3	0	0	4	2	0	4	0	0	4	0	1	4	3
	Ca7	ca7	Turkey				1	3	4	1	3	2	3	1	4	2	2	2	4	0	1	1	1	1	3	4	3	4	1	1	4	4	2	3	3	3	3	1	4	2	2	4	1	2	4	0	1	4	3
	Ca8	Dwelley	USA				1	3	4	1	3	2	3	1	4	2	2	2	4	0	1	1	1	1	3	4	3	4	1	1	4	4	2	3	3	3	1	1	4	2	2	4	1	2	4	4	1	4	3
	Ca9	Flip 89-24	Syria				1	3	4	1	3	2	3	1	4	2	2	2	4	0	1	1	1	1	3	4	3	4	1	1	4	4	2	3	3	3	1	1	4	2	2	4	1	2	4	4	1	4	3
	Ca10	Hadas	Israel				1	3	4	1	3	2	3	1	4	2	2	2	4	0	1	1	1	1	3	4	3	4	1	1	4	4	2	3	3	3	1	0	4	0	2	4	1	2	4	4	1	4	3
	Ca11	ca11	Turkey				1	3	4	1	3	2	3	1	4	2	2	2	4	0	1	1	1	3	3	4	3	4	1	1	4	4	2	0	3	3	1	1	4	2	4	4	1	2	4	4	1	4	3
	Ca12	Micro	Spain				1	3	0	0	3	0	3	1	4	2	0	0	0	0	0	1	1	1	3	4	0	4	1	0	4	4	0	0	3	3	1	0	0	0	2	4	1	2	4	4	1	4	3
	Ca13	Rabat	Morocco				1	3	4	1	3	2	3	1	4	2	2	2	4	0	1	1	1	1	3	4	3	4	1	1	4	4	2	3	3	3	1	1	4	2	2	4	1	2	4	4	1	4	3
	Ca14	Samoa 2	Israel				1	3	4	1	3	2	3	1	4	2	2	2	4	0	1	1	1	1	3	4	3	4	1	1	4	4	2	3	3	3	0	1	4	2	2	4	1	2	4	4	1	4	3
	Ca15	Sfaradit	Spain				1	3	0	1	3	0	3	0	4	2	2	2	4	0	1	1	0	0	3	0	3	4	1	1	4	4	2	0	3	3	0	0	4	2	0	0	0	2	0	0	0	4	3
	Ca16	UC27	USA				1	3	4	1	3	2	3	1	4	2	2	2	4	0	1	1	1	1	3	4	3	4	1	1	4	4	2	3	3	3	1	1	4	2	2	4	1	2	4	4	1	4	0
	Ca17	Uzbek	Uzbekistan				1	3	4	0	3	0	3	1	4	2	0	0	0	1	0	1	1	1	3	4	0	4	1	0	4	4	0	1	3	3	1	0	0	0	2	4	1	2	4	4	1	4	3
	Ca18	Yael	Israel				1	3	4	1	3	2	3	1	4	2	2	2	4	0	1	1	1	1	3	4	3	4	1	1	4	4	2	3	3	3	1	1	4	2	2	4	1	0	4	4	1	4	3
	Ca19	Yarok	Ethiopia				1	3	4	1	3	2	3	1	4	2	2	2	4	0	1	0	1	1	0	4	3	4	1	1	0	4	2	0	3	0	0	1	4	2	0	4	1	2	4	0	1	4	3
	Ca20	Yatir	Israel				1	3	4	1	3	2	3	1	4	2	2	2	4	0	1	1	1	1	3	4	3	4	1	1	4	4	2	3	3	3	3	1	4	2	2	4	1	2	4	4	1	4	3
	Ca21	CECH 3	Mexico				1	3	4	1	3	0	3	1	4	2	2	2	4	0	1	1	1	1	3	4	3	4	1	1	4	4	2	3	3	3	0	0	4	2	2	4	0	2	4	0	1	4	3
	Ca22	Algerit	Algeria				1	3	4	1	3	2	3	1	4	2	2	2	4	0	1	1	1	1	3	4	3	4	1	1	4	4	2	3	3	3	1	1	4	2	2	4	1	2	4	4	1	4	3
	Ca23	Bulgarit	Bulgaria				1	3	4	1	3	2	3	1	4	2	2	2	4	0	1	1	1	1	3	4	3	4	1	1	4	4	2	3	3	3	1	1	4	2	2	4	1	2	4	4	1	4	3
	Ca24	ICC5810	India				1	3	4	0	3	0	3	1	4	2	0	0	0	0	0	1	1	1	3	4	0	4	1	0	4	4	0	3	3	3	1	0	0	0	2	4	1	2	4	4	1	4	3
	Ca25	ICC6148	Jordan				1	3	4	1	3	2	3	1	4	2	2	2	4	0	1	1	0	1	3	4	3	4	1	1	4	4	2	3	3	0	1	1	4	2	2	4	1	2	4	4	1	4	3
	Ca26	ICC7344	Mexico				1	3	4	0	3	0	3	1	4	2	0	0	0	1	0	1	1	1	3	4	0	4	1	0	4	4	0	3	3	3	1	0	0	0	2	4	1	2	4	4	1	4	3
	Ca27	ICC8575	Ethiopia				1	3	4	1	3	2	3	1	4	2	2	2	4	0	1	1	1	1	3	4	3	4	1	1	4	4	2	3	3	3	1	1	4	2	2	4	1	2	4	4	1	4	3
	Ca28	ICC8631	Ethiopia				1	3	4	1	3	2	3	1	4	2	2	2	4	0	1	1	1	1	3	4	3	4	1	1	0	4	2	3	3	3	1	1	4	2	2	4	1	2	4	4	1	4	3
	Ca29	ICC12381	India				1	3	4	0	3	0	3	1	4	2	0	0	0	0	0	1	1	1	3	4	0	4	1	0	4	4	0	3	3	3	1	0	0	0	2	4	1	2	4	4	1	4	3
	Ca30	ICC14088	Ethiopia				1	3	4	1	3	2	3	1	4	2	2	2	4	0	1	1	1	1	3	4	3	4	1	1	0	4	2	3	3	3	1	1	4	2	2	4	1	2	4	4	1	4	3
	Ca31	ICC10036	Pakistan				1	3	4	1	3	2	3	1	4	2	2	2	4	0	1	1	1	1	3	4	3	4	1	1	4	4	2	3	3	3	1	1	4	2	2	4	1	2	4	4	1	4	3
	Ca32	ICC1025	Algeria				1	3	4	1	3	2	3	1	4	2	2	2	4	0	1	1	1	1	3	4	3	4	1	1	4	4	2	3	3	3	1	1	4	2	2	0	1	2	4	0	1	4	3
	Ca33	ICC1104	Iran				1	3	4	1	3	2	3	1	4	2	2	2	4	0	1	0	1	1	3	4	0	4	1	1	0	4	2	3	3	3	1	1	4	2	2	4	1	2	4	4	1	4	3
	Ca34	ICC1110	Pakistan				1	3	4	1	3	2	3	1	4	2	2	2	4	0	1	1	1	1	3	4	3	4	1	1	4	4	2	3	3	3	1	1	4	2	4	4	1	2	4	4	1	4	3
	Ca35	ICC11884	Tunisia				1	3	4	1	3	2	3	1	4	2	2	2	4	0	1	1	1	1	0	4	3	4	1	1	4	4	2	3	3	3	1	1	4	2	2	4	1	2	4	4	1	4	3
	Ca36	ICC12130	Bangladesh				1	3	4	1	3	2	3	1	4	2	2	2	4	0	1	1	1	1	3	4	3	4	1	1	4	4	2	3	3	3	1	1	4	2	2	4	1	2	4	4	1	4	3
	Ca37	ICC12381	India				1	3	4	1	3	2	3	1	4	2	2	2	4	0	1	1	1	1	3	4	3	4	1	1	4	4	2	3	3	3	1	1	4	2	2	4	1	2	4	4	1	4	3
	Ca38	ICC1665	India				1	3	4	1	3	2	3	1	4	2	2	2	4	0	1	1	1	1	3	4	3	4	1	1	4	4	2	3	3	3	1	1	4	2	0	4	1	2	4	4	1	4	3
	Ca39	ICC3279	Iran				1	3	4	1	3	2	3	1	4	2	2	2	4	0	1	1	1	1	3	4	3	4	1	0	4	4	2	3	3	3	0	1	4	2	2	4	1	2	4	4	1	4	3
	Ca40	ICC3487	Turkey				1	3	4	1	3	2	3	1	4	2	2	0	4	0	1	1	1	1	3	4	3	4	1	1	4	4	2	3	3	3	1	1	4	2	2	4	1	2	4	4	1	4	3
	Ca41	ICC4680	India				1	3	4	1	3	2	3	1	4	2	2	2	4	0	1	1	1	1	3	4	3	4	1	1	4	4	2	3	3	3	1	1	4	2	2	4	1	2	4	4	1	4	3
	Ca42	ICC482	India				1	3	4	1	0	2	3	1	4	2	2	2	4	0	1	1	1	1	3	4	3	4	1	1	4	4	2	3	3	3	0	0	4	2	2	4	1	2	4	0	1	4	3
	Ca43	ICC4934	India				1	3	4	1	3	2	3	1	4	2	2	2	4	0	1	1	1	1	3	4	3	4	1	1	0	4	2	3	3	3	1	1	4	2	2	4	1	2	4	4	1	4	3
	Ca44	ICC5021	Iraq				1	3	4	1	3	2	3	1	0	2	2	2	4	0	1	1	1	1	3	4	3	4	1	1	4	4	2	3	3	0	1	1	4	2	2	4	1	2	4	4	1	0	3
	Ca45	ICC5214	USSR				1	3	0	1	3	2	3	1	4	2	2	2	4	0	1	1	1	1	3	4	3	4	1	1	4	4	2	3	3	3	1	1	4	2	4	4	1	2	4	4	1	4	3
	Ca46	ICC5216	India				1	3	4	1	3	2	3	1	4	2	2	2	4	0	1	1	1	1	3	4	3	4	1	1	4	4	2	3	3	3	1	1	4	2	2	4	1	2	4	4	1	4	3
	Ca47	ICC6259	Tadjikistan				1	3	4	1	3	2	3	1	4	2	2	2	4	0	1	1	1	1	3	4	3	4	1	1	4	4	2	3	3	3	1	1	4	2	4	4	1	2	4	4	1	4	3
	Ca48	ICC8511	Greece				1	3	4	1	3	2	3	1	4	2	2	2	4	0	1	1	1	1	3	4	3	4	1	1	4	4	2	3	3	3	1	1	4	2	2	4	1	2	4	4	1	4	3
	Ca49	ICC9497	Syria				0	3	4	0	3	0	3	0	4	2	2	2	4	0	1	1	0	0	3	0	3	4	1	1	4	4	2	0	3	3	0	0	4	2	0	0	0	0	4	0	0	4	3
	Ca50	ICC2205	Algeria				1	3	4	1	3	2	3	1	4	2	2	2	4	0	1	1	1	1	3	4	3	4	1	1	4	4	2	3	3	3	1	1	4	2	2	4	1	2	4	4	1	4	3
	Ca51	ICC2210	Algeria				1	3	4	1	3	2	3	1	4	2	2	2	4	0	1	1	1	1	3	4	3	4	1	1	4	4	2	3	3	3	1	1	4	2	2	4	1	2	4	4	1	4	3
	Ca52	ICC3485	Jordan				1	3	4	1	3	2	3	1	4	2	2	2	4	0	1	1	1	1	3	4	3	4	1	1	4	4	2	3	3	3	1	1	4	2	2	4	1	2	4	4	1	4	3
	Ca53	ICC4867	Bulgaria				1	3	4	1	3	2	3	1	4	2	2	2	4	0	1	1	1	1	3	4	3	4	1	1	4	4	2	3	3	3	1	1	4	2	2	4	1	2	4	4	1	4	3
	Ca54	ICC4910	Bulgaria				1	3	4	1	3	2	3	1	4	2	2	2	4	0	1	1	1	1	0	4	3	4	1	1	4	4	2	3	3	0	1	1	4	2	2	4	1	2	4	4	1	4	3
	Ca55	ICC4958	India				1	3	4	1	3	2	3	1	4	2	2	2	4	0	1	1	1	1	3	4	3	4	1	1	4	4	2	3	3	3	1	1	4	2	2	4	1	2	4	4	1	4	3
	Ca56	ICCV95333	India				1	3	4	1	3	2	3	1	4	2	2	2	4	0	1	1	1	1	3	4	3	4	1	1	4	4	2	3	3	3	1	1	4	2	2	4	1	2	4	4	1	4	3
	Ca57	ICCV960029	India				1	3	4	1	3	2	3	1	4	2	2	2	4	0	1	1	1	1	3	4	3	4	1	1	4	4	2	3	3	3	1	1	4	2	2	4	1	2	4	4	1	4	3
[truncated: 151 more columns]
